# Supplementary material for: Molecular Mechanism of Radioresponsiveness in Colorectal Cancer: A Systematic Review
Source: Genes (Basel). 2024 Sep 26;15(10):1257. doi: 10.3390/genes15101257 (PMC11508137; doi:10.3390/genes15101257)
Supplement: Supplementary file 1 [file genes-15-01257-s001.zip]

Archive with 3 entries (3 files):
- Figure S1 - Prisma Flow chart.pdf
- Table S1 - Gene molecular mechanism and CRC radioresponse.pdf
- Table S2 - NCBI gene results.pdf
